# Supplementary material for: Effects of Sensor-Based, Site-Specific Nitrogen Fertilizer Application on Crop Yield, Nitrogen Balance, and Nitrogen Efficiency
Source: Sensors (Basel). 2025 Jan 28;25(3):795. doi: 10.3390/s25030795 (PMC11820920; doi:10.3390/s25030795)
Supplement: Supplementary file 1 [file sensors-25-00795-s001.zip]

Archive with 1 entries (1 files):
- sensors-3355037-supplementary.pdf
